# Supplementary material for: Heteroleptic Copper(I)-Based Complexes Incorporating BINAP and π-Extended Diimines: Synthesis, Catalysis and Biological Applications
Source: Molecules. 2022 Jun 10;27(12):3745. doi: 10.3390/molecules27123745 (PMC9230762; doi:10.3390/molecules27123745)
Supplement: Supplementary file 1 [file molecules-27-03745-s001.zip]

Archive with 1 entries (1 files):
- molecules-1747788-supplementary.pdf
